# Supplementary material for: Enhanced Thermal Stability of Mesoporous Carbon Microbeads-Based Lithium-Ion Batteries by Propargyl Methacrylate as Electrolyte Additive
Source: Polymers (Basel). 2022 Oct 24;14(21):4491. doi: 10.3390/polym14214491 (PMC9656890; doi:10.3390/polym14214491)
Supplement: Supplementary file 1 [file polymers-14-04491-s001.zip]

Archive with 1 entries (1 files):
- polymers-1969913-supplementary.pdf
